# Supplementary material for: Microglia contribute to the propagation of Aβ into unaffected brain tissue
Source: Nat Neurosci. 2021 Nov 22;25(1):20–5. doi: 10.1038/s41593-021-00951-0 (PMC8737330; doi:10.1038/s41593-021-00951-0)
Supplement: Source Data Fig. 1 — Statistical Source Data [file 41593_2021_951_MOESM9_ESM.xlsx]

## Sheet: Fig.1d
Mg density inside graft (cell/mm2)
	2wks	4wks
	1123.63	399.615
	836.766	349.808
	926.41	377.306
	642.058	388.778
	480.954	590.987
	639.669	611.194
	605.243	575.501
		742.97
		529.762
		544.338
		492.902
		513.115
		602.25
mean	750.676	516.81
SEM	83.87	31.55
**P value	0.0085

## Sheet: Fig.1f
%Tunel+microglia
	2wks	4wks
	38.759	29.166
	36.538	33.707
	24.444	29.166
	22.641	24
	42.857	28.925
	25.396	53.333
	31.25	38.297
	26	30.434
	42	47.5
mean	32.209	34.948
SEM	2.658	3.231

## Sheet: Fig.1h
Mg contacting plaque
	Aβ-plaque size IN graft	Mg-contact plaque IN graft	Aβ-plaque size OUT graft	Mg-contact plaque OUT graft
	194.6	3	458.64	5
	99.93	1	91.78	1
	139.9	4	145.43	4
	49.4	1	59.17	1
	1077.18	5	646.7	5
	54.7	1	57.33	1
	45.23	1	39.71	1
	272.34	3	258.51	1
	208.57	1	202.76	2
	33.21	1	30	1
	152.24	0	155.42	2
	61	0	305.85	4
	96.77	1	132.54	2
	31.35	1	34	1
	54.2	1	70.74	1
	104.23	3	45.38	1
	183.4	4	107.13	1
	91.2	1	73	1
	417.24	4	56.73	1
	54.51	2	112.67	3
	209.67	5	319.03	4
	215.96	3	126.66	2
	96.44	2	462.32	4
	60.8	1	179.88	3
	190.8	4	322.94	3
	285.22	6	118.86	2
	111.79	2	234.58	4
	267.05	5	78.89	2
	120.33	2	554.37	4
	329.33	3	190.4	2
	40.81	1	53.64	1
	1041	8	598.55	4
	30	1	111.95	2
	77.31	2	217.17	3
			65.67	1
			46.02	1
			117.64	2
			211.47	2
			733.8	4
			388.84	3
			415.01	3
			785.35	5
			80.88	2
			1023.68	6
			1063.8	9
			1044	6
Pearson correlation	IN: r = 0.53, P < 0.0001	OUT: r = 0.80, P < 0.0001
