# Supplementary material for: Microglia contribute to the propagation of Aβ into unaffected brain tissue
Source: Nat Neurosci. 2021 Nov 22;25(1):20–5. doi: 10.1038/s41593-021-00951-0 (PMC8737330; doi:10.1038/s41593-021-00951-0)
Supplement: Source Data Fig. 2 — Statistical Source Data [file 41593_2021_951_MOESM10_ESM.xlsx]

## Sheet: Fig.2c
%laser-responding cells
	0-30 mic			31-60mic			61-90mic			91-120mic
	Irf8+/+	Irf8+/-	Irf8-/-	Irf8+/+	Irf8+/-	Irf8-/-	Irf8+/+	Irf8+/-	Irf8-/-	Irf8+/+	Irf8+/-	Irf8-/-
	100	100	100	100	100	56.6	100	100	0	70.83	44.4	0
	100	100	100	100	100	75	100	80	27.3	50	73.88	0
	100	100	100	100	100	89.33	77.77	93.33	40.5	66.66	33.33	10
	100	100	100	100	100	91.66	100	93.75	55	77.08	50	0
		100	100		83.33	45.23		100	12.5		100	0
mean	100	100	100	100	96.66	71.564	94.442	93.416	27.06	66.14	60.32	2
SEM	0	0	0	0	3.33	9.07	5.55	3.65	9.76	5.79	11.93	2

## Sheet: Fig.2d
process distance traveled
	0-30 mic			31-60mic			61-90mic			91-120mic
	Irf8+/+	Irf8+/-	Irf8-/-	Irf8+/+	Irf8+/-	Irf8-/-	Irf8+/+	Irf8+/-	Irf8-/-	Irf8+/+	Irf8+/-	Irf8-/-
	14.2	11.294	13.86	21.78	20.752	10.552	11.551	11.369	3.873	14.27	8.312	2.208
	21.326	12.44	16.176	19.193	22.815	18.55	3.443	12.89	4.496	14	7.089	6.087
	13	12.52	5.2342	20.232	13.806	-2.26	12.463	7.538	7.033	8.27	7.9	-2.013
	13.92	13.135	10.876	14.962	24.733	14.35	7.673	10.036	12.793	7.195	18.471	3.385
		13.184	9.395		19.949	22.575		8.412	6.729			-0.437
			8.306			8.085			2.35			5.345
mean	15.615	12.515	10.642	19.044	20.41	11.976	8.783	10.049	6.213	9.912	10.44	2.429
SEM	1.92	0.34	1.605	1.461	1.85	3.564	2.061	0.97	1.501	2.201	2.688	1.301

## Sheet: Fig.2e
process speed
	0-30 mic			31-60mic			61-90mic			91-120mic
	Irf8+/+	Irf8+/-	Irf8-/-	Irf8+/+	Irf8+/-	Irf8-/-	Irf8+/+	Irf8+/-	Irf8-/-	Irf8+/+	Irf8+/-	Irf8-/-
	0.405	0.316	0.396	0.622	0.712	0.301	0.33	0.377	0.11	0.407	0.237	0.063
	0.609	0.355	0.462	0.548	0.651	0.53	0.098	0.368	0.128	0.236	0.2	0.173
	0.371	0.357	0.149	0.578	0.394	-0.064	0.356	0.215	0.2	0.205	0.2	-0.05
	0.397	0.375	0.31	0.427	0.706	0.41	0.219	0.286	0.365		0.527	0.096
		0.375	0.268		0.569	0.645		0.24	0.192			-0.012
			0.237			0.231			0.067			0.152
mean	0.446	0.356	0.304	0.544	0.607	0.342	0.251	0.297	0.178	0.283	0.296	0.069
SEM	0.11	0.025	0.112	0.084	0.132	0.249	0.118	0.073	0.105	0.109	0.155	0.091

## Sheet: Fig.2g
microglia/mm2
	Irf8+/-/5xFAD	Irf8-/-/5xFAD
	439.359	129.337
	924.144	147.544
	462.246	12.7673
	484.337	12.2407
	424.949	0
	404.402	230.412
	572.873	106.186
	444.044	85.1924
	610.43	17.1201
	599.409	0
	534.327	0
	561.27	85.9271
	630.609
	474.562
	360.83
	383.789
mean	519.5	68.89
SEM	34.16	21.52
****P value	<0,0001

## Sheet: Fig.2h
%Aβ load/graft
	Irf8+/-/5xFAD	Irf8-/-/5xFAD
	0.619795	0.200153
	0.335312	0.0901372
	0.410455	0.16321
	0.333653	0.137609
	0.418768	0.0997253
	0.569758	0.229455
	0.393622	0.366741
	0.884033	0.130934
	0.68154	0.0226722
	1.28718	0.135283
	0.96903	0.00302177
	1.02613	0.141135
	0.021723
	0.257669
mean	0.5863	0.1433
SEM	0.09317	0.02755
***P value	0.0001
