# Supplementary material for: Microglia contribute to the propagation of Aβ into unaffected brain tissue
Source: Nat Neurosci. 2021 Nov 22;25(1):20–5. doi: 10.1038/s41593-021-00951-0 (PMC8737330; doi:10.1038/s41593-021-00951-0)
Supplement: Source Data Fig. 3 — Statistical Source Data [file 41593_2021_951_MOESM11_ESM.xlsx]

## Sheet: Fig.3c
Aβ area 24 p.i.
	Irf8+/+/5xFAD	Irf8-/-/5xFAD
	110.37	13.81
	376.56	7.32
	114.23	9
	149.59	10.75
	90
	81.16
mean	153.7	10.22
SEM	45.62	1.386
**P value	0.0095

## Sheet: Fig.3d
Aβ increment
	Irf8+/+/5xFAD						Irf8-/-/5xFAD
T 0h	1	1	1	1	1	1	1	1	1	1	1
T 6h	1.14	3.67	1.53	4.28	4.56	2.45	1	1	1.4	1	0.7
T 24h	1.66	19.3	2.8	13.85				13.81	1.9	9.4	0.7
	Irf8+/+	Irf8-/-
mean T=0	1	1
mean T=6h	2.938	1.02
mean T=24h	9.402	6.4525
SEM T=0	0	0
SEM T=6h	1.44368	0.248998
SEM T=24h	8.58837	6.2353

## Sheet: Fig.3e
N. Microglia
	Irf8+/+/5xFAD						Irf8-/-/5xFAD
T 0h	10	17	11	13	15	14	19	9	12	8	7
T 6h	15	16	19	18	17	7	12	13	10	4	2
T 24h	40	17	14	26			17	10	10	15
	Irf8+/+	Irf8-/-
mean T=0	13.3333	11
mean T=6h	15.3333	8.2
mean T=24h	24.25	13
SEM T=0	2.58199	4.84768
SEM T=6h	4.32049	4.91935
SEM T=24h	11.6726	3.55903
