# Supplementary material for: Microglia contribute to the propagation of Aβ into unaffected brain tissue
Source: Nat Neurosci. 2021 Nov 22;25(1):20–5. doi: 10.1038/s41593-021-00951-0 (PMC8737330; doi:10.1038/s41593-021-00951-0)
Supplement: Source Data Extended Data Fig. 1 — Statistical Source Data [file 41593_2021_951_MOESM12_ESM.xlsx]

## Sheet: ED Fig1c
%Aβ load/graft
	2wks	4wks	16wks
	0	0.546905	1.42312
	0.262455	0.641315	6.66361
	0	1.55761	0.361349
	0.38288	0.360935	2.39291
	0.0910651	1.87146	2.5844
	0.522132	0.274482	0.961869
	0.12415	1.43121	3.72956
		1.71797	0.137505
		0.605357	0.838853
		0.0365887	1.10398
		2.71951	1.4547
		1.23823	1.43645
mean	0.1975	1.083	1.924
SEM	0.07539	0.2312	0.5186
*P value 2wks vs 16wks	0.0175
