# Supplementary material for: Microglia contribute to the propagation of Aβ into unaffected brain tissue
Source: Nat Neurosci. 2021 Nov 22;25(1):20–5. doi: 10.1038/s41593-021-00951-0 (PMC8737330; doi:10.1038/s41593-021-00951-0)
Supplement: Source Data Extended Data Fig. 3 — Statistical Source Data [file 41593_2021_951_MOESM14_ESM.xlsx]

## Sheet: ED Fig.3b
Microglia/mm2
	CCR2+/-/5xFAD	CCR2-/-/5xFAD
	613.07	520.819
	596.634	556.613
	757.286	595.127
	716.238	475.094
	661.551	436.061
	916	474.926
	465.98	538.826
	441.513	478.036
	1364.77	524.336
	895.13
	592.408
	468
mean	707.4	511.1
SEM	74.68	16.46
*P value	0.0409

## Sheet: ED Fig.3c
%Abeta load/graft
	CCR2+/-/5xFAD	CCR2-/-/5xFAD
	0.21975	0.40764
	0.1226	0.1302
	0.38319	0.06447
	0.13257	0.72755
	0.76482	0.14407
	0.00638	0.74989
	0.04376	0.88906
	0.07306	0.00674619
	0.37299	0.958108
	0.0453
	0.2812
	0.04124
mean	0.2072	0.4531
SEM	0.06316	0.127

## Sheet: ED Fig.3e
Microglia/mm2
	Cx3cr1+/-/5xFAD	Hexb-Tom/5xFAD
	399.615	487.642
	349.808	439.76
	377.306	559.917
	388.778	617.829
	590.987	500.974
	611.194	504.924
	575.501	528.989
	742.97	566.762
	529.762
	544.338
	492.902
	513.115
	602.25
mean	516.8	525.8
SEM	31.55	19.47
