# Supplementary material for: Microglia contribute to the propagation of Aβ into unaffected brain tissue
Source: Nat Neurosci. 2021 Nov 22;25(1):20–5. doi: 10.1038/s41593-021-00951-0 (PMC8737330; doi:10.1038/s41593-021-00951-0)
Supplement: Source Data Extended Data Fig. 4 — Statistical Source Data [file 41593_2021_951_MOESM15_ESM.xlsx]

## Sheet: ED Fig.4c
%Aβ associated cell
	adult 5xFAD	old 5xFAD
	60	33.3
	41.6	25
	60	33.3
	56
	43.75
	46
mean	51.285	30.533
SEM	3.428	2.767
*P value	0.0238

## Sheet: ED Fig.4d
%Aβ clusters/cell
	adult 5xFAD	old 5xFAD
	7	2
	5	3
	0	0
	0	0
	0	1
	3	3
	4	2
	1	3
	0	2
	3	0
	2	0
	1	0
	3	0
	0	0
	0	0
	3	0
	1	0
	5	0
	0	0
	0	0
	2	0
	1	1
	2	0
	0	0
	0	0
	0	0
	0	2
	2	1
	1	0
	1	0
	0	0
	0	1
	0	2
	0	0
	1	0
	0	0
	0	0
	0	0
	1	0
	0	0
	0	0
	2	1
	1	0
	0	0
	1	1
	0	0
	4	0
	2	0
	0	0
	0	1
	2	0
	3	3
	1	0
	0	1
	1	0
	0	0
	1	0
	0	0
	0	3
	1	1
	1	1
	2	0
	1	0
	0	0
	1	1
	0	0
	1	0
	1	0
	2	0
	1	1
	0	0
	1	0
	2
	0
	0
	0
	0
	0
	1
	0
	0
	3
	0
	0
	0
	4
	3
	2
	1
	1
	1
	2
	0
	0
	0
	1
	0
	0
	0
	4
	3
	0
	1
	1
	0
	0
	2
	3
	2
	0
	0
	1
	0
	0
	2
	6
	0
	0
	0
	1
	0
	2
	0
mean	1.041	0.5139
SEM	0.1267	0.1065
**P value	0.0038

## Sheet: ED Fig.4f
%Metoxy/microg.
	adult 5xFAD	old 5xFAD
	51.4	76.6
	43.4	62.4
	35.5	57.4
	27.8	68.2
	27	67.6
	25.9	49.9
	21.1	33.5
	24.2	38.5
	29.2	41.6
	34.6	23.3
	27.6	13.3
	24.3
	10.8
	49.2
	28.5
	40.7
	33.5
mean	31.453	48.39
SEM	2.501	6.078
*P value	0.0228

## Sheet: ED Fig.4g
Metoxy MFI
	adult 5xFAD	old 5xFAD
	1.39	0.75
	1.23	0.74
	1.12	0.62
	1.07	0.28
	0.97	0.12
	0.98	1.25
	0.86	1.32
	0.68	1.35
	0.66	0.39
	0.97	0.37
	1.17	0.27
	0.64
	1.21
	1.37
	0.92
	0.9
	0.79
mean	0.995	0.678
SEM	0.05635	0.1354
*P value	0.0456

## Sheet: ED Fig.4i
microglia/mm2
	adult Cx3cr1/5xFAD	old Cx3cr1/5xFAD
	399.615	846.8
	349.808	490.148
	377.306	700.074
	388.778	434.153
	590.987	388.485
	611.194	388.388
	575.501	538.734
	742.97	454.818
	529.762	530.853
	544.338	664.536
	492.902	594.527
	513.115	648.52
	602.25	559.056
mean	516.81	556.85
SEM	31.55	37.01
***P value	0.5446

## Sheet: ED Fig.4j
%Aβ load/graft
	adult Cx3cr1/5xFAD	old Cx3cr1/5xFAD
	0.546905	1.78274
	0.641315	0.167827
	1.55761	0.233604
	0.360935	0.141534
	1.87146	0.219441
	0.274482	0.0862031
	1.43121	0.0602954
	1.71797	0.0909637
	0.605357	0.104047
	0.0365887	1.09472
	2.71951	0.25742
	1.23823	0.258958
		0.498217
mean	1.083	0.192
SEM	0.2312	0.1391
***P value	0.0005
