# Supplementary material for: Microglia contribute to the propagation of Aβ into unaffected brain tissue
Source: Nat Neurosci. 2021 Nov 22;25(1):20–5. doi: 10.1038/s41593-021-00951-0 (PMC8737330; doi:10.1038/s41593-021-00951-0)
Supplement: Source Data Extended Data Fig. 5 — Statistical Source Data [file 41593_2021_951_MOESM16_ESM.xlsx]

## Sheet: ED Fig.5b
Microglia/mm2
	Cx3cr1+/-/5xFAD	Cx3cr1-/-/5xFAD
	399.615	508.368
	349.808	346.242
	377.306	608.563
	388.778	501.272
	590.987	731.146
	611.194	580.461
	575.501	396.992
	742.97	429.617
	529.762	506.227
	544.338	451.715
	492.902
	513.115
	602.25
mean	516.8	506.1
SEM	31.55	35.43

## Sheet: ED Fig.5c
%Abeta load/graft
	Cx3cr1+/-/5xFAD	Cx3cr1-/-/5xFAD
	0.546905	0
	0.641315	0.052263
	1.55761	0.115627
	0.360935	0.171488
	1.87146	0.448249
	0.274482	0.174138
	1.43121	0.394786
	1.71797	0.442506
	0.605357	0.346953
	0.0365887	0.815213
	2.71951
	1.23823
mean	1.083	0.2961
SEM	0.2312	0.07721
*P value	0.009
