# Supplementary material for: Microglia contribute to the propagation of Aβ into unaffected brain tissue
Source: Nat Neurosci. 2021 Nov 22;25(1):20–5. doi: 10.1038/s41593-021-00951-0 (PMC8737330; doi:10.1038/s41593-021-00951-0)
Supplement: Source Data Extended Data Fig. 6 — Statistical Source Data [file 41593_2021_951_MOESM17_ESM.xlsx]

## Sheet: ED Fig.6b
Abeta plaques/mm2 ctx
	Irf8+/+/5xFAD	Irf8+/-/5xFAD	Irf8-/-/5xFAD
	8.62	47.22	52.01
	46.2	28.35	25.52
	56.67	42.21	44.86
	55.64	22.56	29.07
	103.1	52.5	54.45
mean	54.05	38.57	41.18
SEM	15.07	5.67	5.911

## Sheet: ED Fig.6d
Abeta plaques/mm2 hipp
	Irf8+/+/5xFAD	Irf8+/-/5xFAD	Irf8-/-/5xFAD
	22.17	8.91189	5.3
	25.41	10.5319	15.71
	40.5	19.6212	11.33
	4.37711	10.8057	14.9419
	23.2568	30.5342	21.1898
mean	23.14	16.08	13.69
SEM	5.742	4.071	2.625

## Sheet: ED Fig.6f
N.microg./plaque
	Irf8+/+/5xFAD	Irf8+/-/5xFAD	Irf8-/-/5xFAD
	2.43	2.5	1.12
	2.37	2.36	0.93
	2.84	2.85	1.05
	2.38	2.3	0.72
	3.7	2.51	0.63
mean	2.744	2.504	0.89
SEM	0.2544	0.09543	0.09397
Irf8+/+ vs Irf8-/-*P value	0.014
Irf8+/- vs Irf8-/-*P value	0.04

## Sheet: ED Fig.6h
Abeta/cell
	Irf8+/-/5xFAD	Irf8-/-/5xFAD	Irf8+/+/5xFAD
	4.55217	4.93187	12.3241
	7.0026	3.96	14.345
	5.65735	3.40379	11.1721
	10.77	7.5	13.811
	7.89	3.97	10.796
mean	7.174	4.753	12.49
SEM	1.064	0.7294	0.7007
Irf8+/+ vs Irf8+/- **P value	0.0022
Irf8+/+ vs Irf8-/- ****P value	<0,0001
