# Supplementary material for: Microglia contribute to the propagation of Aβ into unaffected brain tissue
Source: Nat Neurosci. 2021 Nov 22;25(1):20–5. doi: 10.1038/s41593-021-00951-0 (PMC8737330; doi:10.1038/s41593-021-00951-0)
Supplement: Source Data Extended Data Fig. 7 — Statistical Source Data [file 41593_2021_951_MOESM18_ESM.xlsx]

## Sheet: ED Fig.7c
n.microglia out graft ctx
	vehicle	CSF-1R Inhibitor
	302.51	22.39
	284.69	28.67
	281.58	66.44
	268.7	161.21
	287.05	35.07
	271.33	13.62
mean	282.6	54.57
SEM	4.973	22.57
**P value	0.0022

## Sheet: ED Fig.7f
n.microglia/mm2
	vehicle	CSF-1R Inhibitor
	1093.02	257.466
	664.452	149.094
	425.67	223.439
	566.915	180.468
	531.114	0
	489.658	0
	446.748	176.916
	371.018	0
	491.763	34.0229
	631.023	0
	716.332	34.7451
	836.603	21.799
	423.247	10.9602
	738.28	12.2324
	362.803	9.81407
		257.304
		32.7847
		37.3406
		41.9569
		14.8788
		145.936
		61.0598
mean	585.9	77.37
SEM	51.52	19.15
****P value	<0,0001

## Sheet: ED Fig.7g
%Abeta load/graft
	vehicle	CSF-1R Inhibitor
	0.0524179	0.128251
	0.247902	0.0119275
	0.350845	0.098313
	0.162698	0.0183046
	0.059485	0.0585125
	0.0331711	0.00069324
	0.0382679	0.0700233
	0.672076	0.0412129
	0.544803	0.00816549
	0.245941	0
	0.0955162	0.06817
	0.732127	0.196191
	0.320794	0.0354745
		0.0029052
		0.066245
		0.201954
		0.0352246
		0.0358563
		0.124982
		0.223768
		0.0425342
mean	0.2735	0.06994
SEM	0.06719	0.01493
**P value	0.0031
