# Supplementary material for: Microglia contribute to the propagation of Aβ into unaffected brain tissue
Source: Nat Neurosci. 2021 Nov 22;25(1):20–5. doi: 10.1038/s41593-021-00951-0 (PMC8737330; doi:10.1038/s41593-021-00951-0)
Supplement: Source Data Extended Data Fig. 8 — Statistical Source Data [file 41593_2021_951_MOESM19_ESM.xlsx]

## Sheet: ED Fig.8b
GFAP+cells/mm2
	Irf8+/-/5xFAD	Irf8-/-/5xFAD
	862.363	1006.43
	361.163	623.761
	910.448	918.856
	1179.15	1220.68
	1022.38	737.018
	1252.6	747.45
		1187.82
		1094.33
		752.75
		900.774
		1171.73
		990.63
mean	931.4	946
SEM	129.5	57.71

## Sheet: ED Fig.8d
GFAP+cells/mm2
	Vehicle	CSF-1R Inhibitor
	580.084	446.134
	350.551	436.067
	1810.57	515.929
	739.824	813.369
	1248.71	1658.27
		948.846
		674.216
		1608.29
		824.777
		1075.9
		1171.73
		990.63
mean	945.9	930.3
SEM	261.7	117.2
